# Supplementary material for: Boosting Electrooxidation of Ethanol by Nickel Addition to Metallic Glass Ribbon Precursors
Source: Materials (Basel). 2025 Feb 5;18(3):701. doi: 10.3390/ma18030701 (PMC11821255; doi:10.3390/ma18030701)
Supplement: Supplementary file 1 [file materials-18-00701-s001.zip]

Archive with 1 entries (1 files):
- materials-3376012-supplementary.pdf
